# Supplementary material for: Antimicrobial Stewardship for Outpatients with Chronic Bone and Joint Infections in the Orthopaedic Clinic of an Academic Tertiary Hospital, South Africa
Source: Antibiotics (Basel). 2023 Jul 1;12(7):1142. doi: 10.3390/antibiotics12071142 (PMC10376089; doi:10.3390/antibiotics12071142)
Supplement: Supplementary file 1 [file antibiotics-12-01142-s001.zip]

Archive with 1 entries (1 files):
- antibiotics-2420050-supplementary.pdf
